# Supplementary material for: Transcriptome Profiling Reveals Indoxyl Sulfate Should Be Culpable of Impaired T Cell Function in Chronic Kidney Disease
Source: Front Med (Lausanne). 2020 May 6;7:178. doi: 10.3389/fmed.2020.00178 (PMC7218060; doi:10.3389/fmed.2020.00178)
Supplement: Table S1 — Clean reads for all samples. [file Table_1.XLS]

## Sheet: data_table
sample	library	raw_reads	clean_reads	clean_bases	error_rate	Q20	Q30	GC_pct
Contral_1	BRDS190000415-1A	63775970	62315764	9.35G	0.03	97.07	92.19	49.5
Contral_2	BRDS190000417-1A	45839042	44254532	6.64G	0.03	97.06	92.18	49.39
IS200_1	BRDS190000419-1A	63977694	62639750	9.4G	0.03	97	91.99	49.16
IS200_2	BRDS190000421-1A	57861326	55778152	8.37G	0.03	96.94	91.92	49.11
IS500_1	BRDS190000423-1A	61623102	59765906	8.96G	0.03	96.48	90.96	49.06
IS500_2	BRDS190000425-1A	52344934	51235278	7.69G	0.03	96.05	90.1	49.01
IS1000_1	BRDS190000427-1A	52993230	51427264	7.71G	0.03	96.69	91.36	48.85
IS1000_2	BRDS190000429-1A	50109232	48293676	7.24G	0.03	96.08	90.19	48.59
