# Supplementary material for: Transcriptome Profiling Reveals Indoxyl Sulfate Should Be Culpable of Impaired T Cell Function in Chronic Kidney Disease
Source: Front Med (Lausanne). 2020 May 6;7:178. doi: 10.3389/fmed.2020.00178 (PMC7218060; doi:10.3389/fmed.2020.00178)
Supplement: Table S2 — T cell markers screened for DEGs. [file Table_2.XLS]

## Sheet: Sheet1
gene_id	gene_name	gene_description
ENSG00000056736	IL17RB	interleukin 17 receptor B [Source:HGNC Symbol;Acc:HGNC:18015]
ENSG00000137070	IL11RA	interleukin 11 receptor subunit alpha [Source:HGNC Symbol;Acc:HGNC:5967]
ENSG00000110944	IL23A	interleukin 23 subunit alpha [Source:HGNC Symbol;Acc:HGNC:15488]
ENSG00000136689	IL1RN	interleukin 1 receptor antagonist [Source:HGNC Symbol;Acc:HGNC:6000]
ENSG00000096996	IL12RB1	interleukin 12 receptor subunit beta 1 [Source:HGNC Symbol;Acc:HGNC:5971]
ENSG00000104951	IL4I1	interleukin 4 induced 1 [Source:HGNC Symbol;Acc:HGNC:19094]
ENSG00000138684	IL21	interleukin 21 [Source:HGNC Symbol;Acc:HGNC:6005]
ENSG00000162594	IL23R	interleukin 23 receptor [Source:HGNC Symbol;Acc:HGNC:19100]
ENSG00000169194	IL13	interleukin 13 [Source:HGNC Symbol;Acc:HGNC:5973]
ENSG00000134470	IL15RA	interleukin 15 receptor subunit alpha [Source:HGNC Symbol;Acc:HGNC:5978]
ENSG00000160712	IL6R	interleukin 6 receptor [Source:HGNC Symbol;Acc:HGNC:6019]
ENSG00000115604	IL18R1	interleukin 18 receptor 1 [Source:HGNC Symbol;Acc:HGNC:5988]
ENSG00000164509	IL31RA	interleukin 31 receptor A [Source:HGNC Symbol;Acc:HGNC:18969]
ENSG00000162892	IL24	interleukin 24 [Source:HGNC Symbol;Acc:HGNC:11346]
ENSG00000109471	IL2	interleukin 2 [Source:HGNC Symbol;Acc:HGNC:6001]
ENSG00000111536	IL26	interleukin 26 [Source:HGNC Symbol;Acc:HGNC:17119]
ENSG00000115008	IL1A	interleukin 1 alpha [Source:HGNC Symbol;Acc:HGNC:5991]
ENSG00000163702	IL17RC	interleukin 17 receptor C [Source:HGNC Symbol;Acc:HGNC:18358]
ENSG00000163701	IL17RE	interleukin 17 receptor E [Source:HGNC Symbol;Acc:HGNC:18439]
ENSG00000243646	IL10RB	interleukin 10 receptor subunit beta [Source:HGNC Symbol;Acc:HGNC:5965]
ENSG00000168811	IL12A	interleukin 12A [Source:HGNC Symbol;Acc:HGNC:5969]
ENSG00000127318	IL22	interleukin 22 [Source:HGNC Symbol;Acc:HGNC:14900]
ENSG00000095752	IL11	interleukin 11 [Source:HGNC Symbol;Acc:HGNC:5966]
ENSG00000150782	IL18	interleukin 18 [Source:HGNC Symbol;Acc:HGNC:5986]
ENSG00000174564	IL20RB	interleukin 20 receptor subunit beta [Source:HGNC Symbol;Acc:HGNC:6004]
ENSG00000104432	IL7	interleukin 7 [Source:HGNC Symbol;Acc:HGNC:6023]
ENSG00000172458	IL17D	interleukin 17D [Source:HGNC Symbol;Acc:HGNC:5984]
ENSG00000164136	IL15	interleukin 15 [Source:HGNC Symbol;Acc:HGNC:5977]
ENSG00000164399	IL3	interleukin 3 [Source:HGNC Symbol;Acc:HGNC:6011]
ENSG00000113520	IL4	interleukin 4 [Source:HGNC Symbol;Acc:HGNC:6014]
ENSG00000113525	IL5	interleukin 5 [Source:HGNC Symbol;Acc:HGNC:6016]
ENSG00000136634	IL10	interleukin 10 [Source:HGNC Symbol;Acc:HGNC:5962]
ENSG00000144730	IL17RD	interleukin 17 receptor D [Source:HGNC Symbol;Acc:HGNC:17616]
ENSG00000125538	IL1B	interleukin 1 beta [Source:HGNC Symbol;Acc:HGNC:5992]
ENSG00000112116	IL17F	interleukin 17F [Source:HGNC Symbol;Acc:HGNC:16404]
ENSG00000204671	IL31	interleukin 31 [Source:HGNC Symbol;Acc:HGNC:19372]
ENSG00000127743	IL17B	interleukin 17B [Source:HGNC Symbol;Acc:HGNC:5982]
ENSG00000112115	IL17A	interleukin 17A [Source:HGNC Symbol;Acc:HGNC:5981]
ENSG00000136244	IL6	interleukin 6 [Source:HGNC Symbol;Acc:HGNC:6018]
ENSG00000124391	IL17C	interleukin 17C [Source:HGNC Symbol;Acc:HGNC:5983]
ENSG00000197272	IL27	interleukin 27 [Source:HGNC Symbol;Acc:HGNC:19157]
ENSG00000136694	IL36A	interleukin 36 alpha [Source:HGNC Symbol;Acc:HGNC:15562]
ENSG00000145839	IL9	interleukin 9 [Source:HGNC Symbol;Acc:HGNC:6029]
ENSG00000125571	IL37	interleukin 37 [Source:HGNC Symbol;Acc:HGNC:15563]
ENSG00000142224	IL19	interleukin 19 [Source:HGNC Symbol;Acc:HGNC:5990]
ENSG00000232810	TNF	tumor necrosis factor [Source:HGNC Symbol;Acc:HGNC:11892]
ENSG00000111537	IFNG	interferon gamma [Source:HGNC Symbol;Acc:HGNC:5438]
ENSG00000187764	SEMA4D	semaphorin 4D [Source:HGNC Symbol;Acc:HGNC:10732]
ENSG00000134256	CD101	CD101 molecule [Source:HGNC Symbol;Acc:HGNC:5949]
ENSG00000108622	ICAM2	intercellular adhesion molecule 2 [Source:HGNC Symbol;Acc:HGNC:5345]
ENSG00000083457	ITGAE	integrin subunit alpha E [Source:HGNC Symbol;Acc:HGNC:6147]
ENSG00000132470	ITGB4	integrin subunit beta 4 [Source:HGNC Symbol;Acc:HGNC:6158]
ENSG00000106991	ENG	endoglin [Source:HGNC Symbol;Acc:HGNC:3349]
ENSG00000138623	SEMA7A	semaphorin 7A (John Milton Hagen blood group) [Source:HGNC Symbol;Acc:HGNC:10741]
ENSG00000156535	CD109	CD109 molecule [Source:HGNC Symbol;Acc:HGNC:21685]
ENSG00000110400	NECTIN1	nectin cell adhesion molecule 1 [Source:HGNC Symbol;Acc:HGNC:9706]
ENSG00000157404	KIT	KIT proto-oncogene receptor tyrosine kinase [Source:HGNC Symbol;Acc:HGNC:6342]
ENSG00000113594	LIFR	LIF receptor alpha [Source:HGNC Symbol;Acc:HGNC:6597]
ENSG00000027697	IFNGR1	interferon gamma receptor 1 [Source:HGNC Symbol;Acc:HGNC:5439]
ENSG00000005844	ITGAL	integrin subunit alpha L [Source:HGNC Symbol;Acc:HGNC:6148]
ENSG00000169896	ITGAM	integrin subunit alpha M [Source:HGNC Symbol;Acc:HGNC:6149]
ENSG00000140678	ITGAX	integrin subunit alpha X [Source:HGNC Symbol;Acc:HGNC:6152]
ENSG00000067182	TNFRSF1A	TNF receptor superfamily member 1A [Source:HGNC Symbol;Acc:HGNC:11916]
ENSG00000028137	TNFRSF1B	TNF receptor superfamily member 1B [Source:HGNC Symbol;Acc:HGNC:11917]
ENSG00000115594	IL1R1	interleukin 1 receptor type 1 [Source:HGNC Symbol;Acc:HGNC:5993]
ENSG00000115590	IL1R2	interleukin 1 receptor type 2 [Source:HGNC Symbol;Acc:HGNC:5994]
ENSG00000100385	IL2RB	interleukin 2 receptor subunit beta [Source:HGNC Symbol;Acc:HGNC:6009]
ENSG00000077238	IL4R	interleukin 4 receptor [Source:HGNC Symbol;Acc:HGNC:6015]
ENSG00000091181	IL5RA	interleukin 5 receptor subunit alpha [Source:HGNC Symbol;Acc:HGNC:6017]
ENSG00000160712	IL6R	interleukin 6 receptor [Source:HGNC Symbol;Acc:HGNC:6019]
ENSG00000168685	IL7R	interleukin 7 receptor [Source:HGNC Symbol;Acc:HGNC:6024]
ENSG00000163464	CXCR1	C-X-C motif chemokine receptor 1 [Source:HGNC Symbol;Acc:HGNC:6026]
ENSG00000124334	IL9R	interleukin 9 receptor [Source:HGNC Symbol;Acc:HGNC:6030]
ENSG00000166825	ANPEP	alanyl aminopeptidase, membrane [Source:HGNC Symbol;Acc:HGNC:500]
ENSG00000134352	IL6ST	interleukin 6 signal transducer [Source:HGNC Symbol;Acc:HGNC:6021]
ENSG00000100368	CSF2RB	colony stimulating factor 2 receptor beta common subunit [Source:HGNC Symbol;Acc:HGNC:2436]
ENSG00000147168	IL2RG	interleukin 2 receptor subunit gamma [Source:HGNC Symbol;Acc:HGNC:6010]
ENSG00000007062	PROM1	prominin 1 [Source:HGNC Symbol;Acc:HGNC:9454]
ENSG00000186827	TNFRSF4	TNF receptor superfamily member 4 [Source:HGNC Symbol;Acc:HGNC:11918]
ENSG00000164078	MST1R	macrophage stimulating 1 receptor [Source:HGNC Symbol;Acc:HGNC:7381]
ENSG00000049249	TNFRSF9	TNF receptor superfamily member 9 [Source:HGNC Symbol;Acc:HGNC:11924]
ENSG00000160058	BSDC1	BSD domain containing 1 [Source:HGNC Symbol;Acc:HGNC:25501]
ENSG00000170458	CD14	CD14 molecule [Source:HGNC Symbol;Acc:HGNC:1628]
ENSG00000149177	PTPRJ	protein tyrosine phosphatase, receptor type J [Source:HGNC Symbol;Acc:HGNC:9673]
ENSG00000196371	FUT4	fucosyltransferase 4 [Source:HGNC Symbol;Acc:HGNC:4015]
ENSG00000117090	SLAMF1	signaling lymphocytic activation molecule family member 1 [Source:HGNC Symbol;Acc:HGNC:10903]
ENSG00000177697	CD151	CD151 molecule (Raph blood group) [Source:HGNC Symbol;Acc:HGNC:1630]
ENSG00000163599	CTLA4	cytotoxic T-lymphocyte associated protein 4 [Source:HGNC Symbol;Acc:HGNC:2505]
ENSG00000106952	TNFSF8	TNF superfamily member 8 [Source:HGNC Symbol;Acc:HGNC:11938]
ENSG00000102245	CD40LG	CD40 ligand [Source:HGNC Symbol;Acc:HGNC:11935]
ENSG00000073008	PVR	poliovirus receptor [Source:HGNC Symbol;Acc:HGNC:9705]
ENSG00000151651	ADAM8	ADAM metallopeptidase domain 8 [Source:HGNC Symbol;Acc:HGNC:215]
ENSG00000109743	BST1	bone marrow stromal cell antigen 1 [Source:HGNC Symbol;Acc:HGNC:1118]
ENSG00000117281	CD160	CD160 molecule [Source:HGNC Symbol;Acc:HGNC:17013]
ENSG00000110876	SELPLG	selectin P ligand [Source:HGNC Symbol;Acc:HGNC:10722]
ENSG00000135535	CD164	CD164 molecule [Source:HGNC Symbol;Acc:HGNC:1632]
ENSG00000170017	ALCAM	activated leukocyte cell adhesion molecule [Source:HGNC Symbol;Acc:HGNC:400]
ENSG00000204580	DDR1	discoidin domain receptor tyrosine kinase 1 [Source:HGNC Symbol;Acc:HGNC:2730]
ENSG00000072571	HMMR	hyaluronan mediated motility receptor [Source:HGNC Symbol;Acc:HGNC:5012]
ENSG00000254521	SIGLEC12	sialic acid binding Ig like lectin 12 (gene/pseudogene) [Source:HGNC Symbol;Acc:HGNC:15482]
ENSG00000198910	L1CAM	L1 cell adhesion molecule [Source:HGNC Symbol;Acc:HGNC:6470]
ENSG00000089012	SIRPG	signal regulatory protein gamma [Source:HGNC Symbol;Acc:HGNC:15757]
ENSG00000117560	FASLG	Fas ligand [Source:HGNC Symbol;Acc:HGNC:11936]
ENSG00000160255	ITGB2	integrin subunit beta 2 [Source:HGNC Symbol;Acc:HGNC:6155]
ENSG00000134061	CD180	CD180 molecule [Source:HGNC Symbol;Acc:HGNC:6726]
ENSG00000163464	CXCR1	C-X-C motif chemokine receptor 1 [Source:HGNC Symbol;Acc:HGNC:6026]
ENSG00000180871	CXCR2	C-X-C motif chemokine receptor 2 [Source:HGNC Symbol;Acc:HGNC:6027]
ENSG00000186810	CXCR3	C-X-C motif chemokine receptor 3 [Source:HGNC Symbol;Acc:HGNC:4540]
ENSG00000121966	CXCR4	C-X-C motif chemokine receptor 4 [Source:HGNC Symbol;Acc:HGNC:2561]
ENSG00000160683	CXCR5	C-X-C motif chemokine receptor 5 [Source:HGNC Symbol;Acc:HGNC:1060]
ENSG00000172215	CXCR6	C-X-C motif chemokine receptor 6 [Source:HGNC Symbol;Acc:HGNC:16647]
ENSG00000177455	CD19	CD19 molecule [Source:HGNC Symbol;Acc:HGNC:1633]
ENSG00000163823	CCR1	C-C motif chemokine receptor 1 [Source:HGNC Symbol;Acc:HGNC:1602]
ENSG00000121807	CCR2	C-C motif chemokine receptor 2 [Source:HGNC Symbol;Acc:HGNC:1603]
ENSG00000183625	CCR3	C-C motif chemokine receptor 3 [Source:HGNC Symbol;Acc:HGNC:1604]
ENSG00000183813	CCR4	C-C motif chemokine receptor 4 [Source:HGNC Symbol;Acc:HGNC:1605]
ENSG00000126353	CCR7	C-C motif chemokine receptor 7 [Source:HGNC Symbol;Acc:HGNC:1608]
ENSG00000160791	CCR5	C-C motif chemokine receptor 5 (gene/pseudogene) [Source:HGNC Symbol;Acc:HGNC:1606]
ENSG00000112486	CCR6	C-C motif chemokine receptor 6 [Source:HGNC Symbol;Acc:HGNC:1607]
ENSG00000179934	CCR8	C-C motif chemokine receptor 8 [Source:HGNC Symbol;Acc:HGNC:1609]
ENSG00000173585	CCR9	C-C motif chemokine receptor 9 [Source:HGNC Symbol;Acc:HGNC:1610]
ENSG00000116824	CD2	CD2 molecule [Source:HGNC Symbol;Acc:HGNC:1639]
ENSG00000091972	CD200	CD200 molecule [Source:HGNC Symbol;Acc:HGNC:7203]
ENSG00000116031	CD207	CD207 molecule [Source:HGNC Symbol;Acc:HGNC:17935]
ENSG00000110324	IL10RA	interleukin 10 receptor subunit alpha [Source:HGNC Symbol;Acc:HGNC:5964]
ENSG00000243646	IL10RB	interleukin 10 receptor subunit beta [Source:HGNC Symbol;Acc:HGNC:5965]
ENSG00000096996	IL12RB1	interleukin 12 receptor subunit beta 1 [Source:HGNC Symbol;Acc:HGNC:5971]
ENSG00000177663	IL17RA	interleukin 17 receptor A [Source:HGNC Symbol;Acc:HGNC:5985]
ENSG00000115604	IL18R1	interleukin 18 receptor 1 [Source:HGNC Symbol;Acc:HGNC:5988]
ENSG00000115607	IL18RAP	interleukin 18 receptor accessory protein [Source:HGNC Symbol;Acc:HGNC:5989]
ENSG00000012124	CD22	CD22 molecule [Source:HGNC Symbol;Acc:HGNC:1643]
ENSG00000171105	INSR	insulin receptor [Source:HGNC Symbol;Acc:HGNC:6091]
ENSG00000140443	IGF1R	insulin like growth factor 1 receptor [Source:HGNC Symbol;Acc:HGNC:5465]
ENSG00000197081	IGF2R	insulin like growth factor 2 receptor [Source:HGNC Symbol;Acc:HGNC:5467]
ENSG00000089692	LAG3	lymphocyte activating 3 [Source:HGNC Symbol;Acc:HGNC:6476]
ENSG00000136731	UGGT1	UDP-glucose glycoprotein glucosyltransferase 1 [Source:HGNC Symbol;Acc:HGNC:15663]
ENSG00000185885	IFITM1	interferon induced transmembrane protein 1 [Source:HGNC Symbol;Acc:HGNC:5412]
ENSG00000150637	CD226	CD226 molecule [Source:HGNC Symbol;Acc:HGNC:16961]
ENSG00000185499	MUC1	mucin 1, cell surface associated [Source:HGNC Symbol;Acc:HGNC:7508]
ENSG00000163975	MELTF	melanotransferrin [Source:HGNC Symbol;Acc:HGNC:7037]
ENSG00000122224	LY9	lymphocyte antigen 9 [Source:HGNC Symbol;Acc:HGNC:6730]
ENSG00000272398	CD24	CD24 molecule [Source:HGNC Symbol;Acc:HGNC:1645]
ENSG00000122223	CD244	CD244 molecule [Source:HGNC Symbol;Acc:HGNC:18171]
ENSG00000198821	CD247	CD247 molecule [Source:HGNC Symbol;Acc:HGNC:1677]
ENSG00000174807	CD248	CD248 molecule [Source:HGNC Symbol;Acc:HGNC:18219]
ENSG00000134460	IL2RA	interleukin 2 receptor subunit alpha [Source:HGNC Symbol;Acc:HGNC:6008]
ENSG00000197635	DPP4	dipeptidyl peptidase 4 [Source:HGNC Symbol;Acc:HGNC:3009]
ENSG00000139193	CD27	CD27 molecule [Source:HGNC Symbol;Acc:HGNC:11922]
ENSG00000120217	CD274	CD274 molecule [Source:HGNC Symbol;Acc:HGNC:17635]
ENSG00000103855	CD276	CD276 molecule [Source:HGNC Symbol;Acc:HGNC:19137]
ENSG00000215039	CD27-AS1	CD27 antisense RNA 1 [Source:HGNC Symbol;Acc:HGNC:43896]
ENSG00000178562	CD28	CD28 molecule [Source:HGNC Symbol;Acc:HGNC:1653]
ENSG00000150093	ITGB1	integrin subunit beta 1 [Source:HGNC Symbol;Acc:HGNC:6153]
ENSG00000198087	CD2AP	CD2 associated protein [Source:HGNC Symbol;Acc:HGNC:14258]
ENSG00000169217	CD2BP2	CD2 cytoplasmic tail binding protein 2 [Source:HGNC Symbol;Acc:HGNC:1656]
ENSG00000120949	TNFRSF8	TNF receptor superfamily member 8 [Source:HGNC Symbol;Acc:HGNC:11923]
ENSG00000167851	CD300A	CD300a molecule [Source:HGNC Symbol;Acc:HGNC:19319]
ENSG00000261371	PECAM1	platelet and endothelial cell adhesion molecule 1 [Source:HGNC Symbol;Acc:HGNC:8823]
ENSG00000143226	FCGR2A	Fc fragment of IgG receptor IIa [Source:HGNC Symbol;Acc:HGNC:3616]
ENSG00000167775	CD320	CD320 molecule [Source:HGNC Symbol;Acc:HGNC:16692]
ENSG00000105383	CD33	CD33 molecule [Source:HGNC Symbol;Acc:HGNC:1659]
ENSG00000203710	CR1	complement C3b/C4b receptor 1 (Knops blood group) [Source:HGNC Symbol;Acc:HGNC:2334]
ENSG00000104894	CD37	CD37 molecule [Source:HGNC Symbol;Acc:HGNC:1666]
ENSG00000004468	CD38	CD38 molecule [Source:HGNC Symbol;Acc:HGNC:1667]
ENSG00000138185	ENTPD1	ectonucleoside triphosphate diphosphohydrolase 1 [Source:HGNC Symbol;Acc:HGNC:3363]
ENSG00000167286	CD3D	CD3d molecule [Source:HGNC Symbol;Acc:HGNC:1673]
ENSG00000198851	CD3E	CD3e molecule [Source:HGNC Symbol;Acc:HGNC:1674]
ENSG00000160654	CD3G	CD3g molecule [Source:HGNC Symbol;Acc:HGNC:1675]
ENSG00000010610	CD4	CD4 molecule [Source:HGNC Symbol;Acc:HGNC:1678]
ENSG00000101017	CD40	CD40 molecule [Source:HGNC Symbol;Acc:HGNC:11919]
ENSG00000102245	CD40LG	CD40 ligand [Source:HGNC Symbol;Acc:HGNC:11935]
ENSG00000197471	SPN	sialophorin [Source:HGNC Symbol;Acc:HGNC:11249]
ENSG00000026508	CD44	CD44 molecule (Indian blood group) [Source:HGNC Symbol;Acc:HGNC:1681]
ENSG00000081237	PTPRC	protein tyrosine phosphatase, receptor type C [Source:HGNC Symbol;Acc:HGNC:9666]
ENSG00000117335	CD46	CD46 molecule [Source:HGNC Symbol;Acc:HGNC:6953]
ENSG00000196776	CD47	CD47 molecule [Source:HGNC Symbol;Acc:HGNC:1682]
ENSG00000117091	CD48	CD48 molecule [Source:HGNC Symbol;Acc:HGNC:1683]
ENSG00000213949	ITGA1	integrin subunit alpha 1 [Source:HGNC Symbol;Acc:HGNC:6134]
ENSG00000164171	ITGA2	integrin subunit alpha 2 [Source:HGNC Symbol;Acc:HGNC:6137]
ENSG00000005884	ITGA3	integrin subunit alpha 3 [Source:HGNC Symbol;Acc:HGNC:6139]
ENSG00000115232	ITGA4	integrin subunit alpha 4 [Source:HGNC Symbol;Acc:HGNC:6140]
ENSG00000161638	ITGA5	integrin subunit alpha 5 [Source:HGNC Symbol;Acc:HGNC:6141]
ENSG00000091409	ITGA6	integrin subunit alpha 6 [Source:HGNC Symbol;Acc:HGNC:6142]
ENSG00000110448	CD5	CD5 molecule [Source:HGNC Symbol;Acc:HGNC:1685]
ENSG00000076662	ICAM3	intercellular adhesion molecule 3 [Source:HGNC Symbol;Acc:HGNC:5346]
ENSG00000138448	ITGAV	integrin subunit alpha V [Source:HGNC Symbol;Acc:HGNC:6150]
ENSG00000169442	CD52	CD52 molecule [Source:HGNC Symbol;Acc:HGNC:1804]
ENSG00000143119	CD53	CD53 molecule [Source:HGNC Symbol;Acc:HGNC:1686]
ENSG00000090339	ICAM1	intercellular adhesion molecule 1 [Source:HGNC Symbol;Acc:HGNC:5344]
ENSG00000196352	CD55	CD55 molecule (Cromer blood group) [Source:HGNC Symbol;Acc:HGNC:2665]
ENSG00000149294	NCAM1	neural cell adhesion molecule 1 [Source:HGNC Symbol;Acc:HGNC:7656]
ENSG00000109956	B3GAT1	beta-1,3-glucuronyltransferase 1 [Source:HGNC Symbol;Acc:HGNC:921]
ENSG00000116815	CD58	CD58 molecule [Source:HGNC Symbol;Acc:HGNC:1688]
ENSG00000085063	CD59	CD59 molecule (CD59 blood group) [Source:HGNC Symbol;Acc:HGNC:1689]
ENSG00000013725	CD6	CD6 molecule [Source:HGNC Symbol;Acc:HGNC:1691]
ENSG00000174175	SELP	selectin P [Source:HGNC Symbol;Acc:HGNC:10721]
ENSG00000007908	SELE	selectin E [Source:HGNC Symbol;Acc:HGNC:10718]
ENSG00000188404	SELL	selectin L [Source:HGNC Symbol;Acc:HGNC:10720]
ENSG00000135404	CD63	CD63 molecule [Source:HGNC Symbol;Acc:HGNC:1692]
ENSG00000129226	CD68	CD68 molecule [Source:HGNC Symbol;Acc:HGNC:1693]
ENSG00000110848	CD69	CD69 molecule [Source:HGNC Symbol;Acc:HGNC:1694]
ENSG00000173762	CD7	CD7 molecule [Source:HGNC Symbol;Acc:HGNC:1695]
ENSG00000125726	CD70	CD70 molecule [Source:HGNC Symbol;Acc:HGNC:11937]
ENSG00000072274	TFRC	transferrin receptor [Source:HGNC Symbol;Acc:HGNC:11763]
ENSG00000137101	CD72	CD72 molecule [Source:HGNC Symbol;Acc:HGNC:1696]
ENSG00000135318	NT5E	5'-nucleotidase ecto [Source:HGNC Symbol;Acc:HGNC:8021]
ENSG00000019582	CD74	CD74 molecule [Source:HGNC Symbol;Acc:HGNC:1697]
ENSG00000105369	CD79A	CD79a molecule [Source:HGNC Symbol;Acc:HGNC:1698]
ENSG00000007312	CD79B	CD79b molecule [Source:HGNC Symbol;Acc:HGNC:1699]
ENSG00000121594	CD80	CD80 molecule [Source:HGNC Symbol;Acc:HGNC:1700]
ENSG00000110651	CD81	CD81 molecule [Source:HGNC Symbol;Acc:HGNC:1701]
ENSG00000238184	CD81-AS1	CD81 antisense RNA 1 [Source:HGNC Symbol;Acc:HGNC:49384]
ENSG00000085117	CD82	CD82 molecule [Source:HGNC Symbol;Acc:HGNC:6210]
ENSG00000112149	CD83	CD83 molecule [Source:HGNC Symbol;Acc:HGNC:1703]
ENSG00000066294	CD84	CD84 molecule [Source:HGNC Symbol;Acc:HGNC:1704]
ENSG00000114013	CD86	CD86 molecule [Source:HGNC Symbol;Acc:HGNC:1705]
ENSG00000153563	CD8A	CD8a molecule [Source:HGNC Symbol;Acc:HGNC:1706]
ENSG00000172116	CD8B	CD8b molecule [Source:HGNC Symbol;Acc:HGNC:1707]
ENSG00000254126	CD8B2	CD8b2 molecule [Source:HGNC Symbol;Acc:HGNC:1708]
ENSG00000010278	CD9	CD9 molecule [Source:HGNC Symbol;Acc:HGNC:1709]
ENSG00000154096	THY1	Thy-1 cell surface antigen [Source:HGNC Symbol;Acc:HGNC:11801]
ENSG00000125810	CD93	CD93 molecule [Source:HGNC Symbol;Acc:HGNC:15855]
ENSG00000134539	KLRD1	killer cell lectin like receptor D1 [Source:HGNC Symbol;Acc:HGNC:6378]
ENSG00000026103	FAS	Fas cell surface death receptor [Source:HGNC Symbol;Acc:HGNC:11920]
ENSG00000153283	CD96	CD96 molecule [Source:HGNC Symbol;Acc:HGNC:16892]
ENSG00000123146	ADGRE5	adhesion G protein-coupled receptor E5 [Source:HGNC Symbol;Acc:HGNC:1711]
ENSG00000103257	SLC7A5	solute carrier family 7 member 5 [Source:HGNC Symbol;Acc:HGNC:11063]
ENSG00000002586	CD99	CD99 molecule (Xg blood group) [Source:HGNC Symbol;Acc:HGNC:7082]
ENSG00000102181	CD99L2	CD99 molecule like 2 [Source:HGNC Symbol;Acc:HGNC:18237]
ENSG00000223773	CD99P1	CD99 molecule pseudogene 1 [Source:HGNC Symbol;Acc:HGNC:7083]
ENSG00000185291	IL3RA	interleukin 3 receptor subunit alpha [Source:HGNC Symbol;Acc:HGNC:6012]
ENSG00000138792	ENPEP	glutamyl aminopeptidase [Source:HGNC Symbol;Acc:HGNC:3355]
ENSG00000121858	TNFSF10	TNF superfamily member 10 [Source:HGNC Symbol;Acc:HGNC:11925]
ENSG00000120659	TNFSF11	TNF superfamily member 11 [Source:HGNC Symbol;Acc:HGNC:11926]
ENSG00000102524	TNFSF13B	TNF superfamily member 13b [Source:HGNC Symbol;Acc:HGNC:11929]
ENSG00000125735	TNFSF14	TNF superfamily member 14 [Source:HGNC Symbol;Acc:HGNC:11930]
ENSG00000104689	TNFRSF10A	TNF receptor superfamily member 10a [Source:HGNC Symbol;Acc:HGNC:11904]
ENSG00000120889	TNFRSF10B	TNF receptor superfamily member 10b [Source:HGNC Symbol;Acc:HGNC:11905]
ENSG00000173535	TNFRSF10C	TNF receptor superfamily member 10c [Source:HGNC Symbol;Acc:HGNC:11906]
ENSG00000173530	TNFRSF10D	TNF receptor superfamily member 10d [Source:HGNC Symbol;Acc:HGNC:11907]
ENSG00000141655	TNFRSF11A	TNF receptor superfamily member 11a [Source:HGNC Symbol;Acc:HGNC:11908]
ENSG00000006327	TNFRSF12A	TNF receptor superfamily member 12A [Source:HGNC Symbol;Acc:HGNC:18152]
ENSG00000240505	TNFRSF13B	TNF receptor superfamily member 13B [Source:HGNC Symbol;Acc:HGNC:18153]
ENSG00000159958	TNFRSF13C	TNF receptor superfamily member 13C [Source:HGNC Symbol;Acc:HGNC:17755]
ENSG00000048462	TNFRSF17	TNF receptor superfamily member 17 [Source:HGNC Symbol;Acc:HGNC:11913]
ENSG00000157873	TNFRSF14	TNF receptor superfamily member 14 [Source:HGNC Symbol;Acc:HGNC:11912]
ENSG00000064300	NGFR	nerve growth factor receptor [Source:HGNC Symbol;Acc:HGNC:7809]
ENSG00000186265	BTLA	B and T lymphocyte associated [Source:HGNC Symbol;Acc:HGNC:21087]
ENSG00000197646	PDCD1LG2	programmed cell death 1 ligand 2 [Source:HGNC Symbol;Acc:HGNC:18731]
ENSG00000160223	ICOSLG	inducible T cell costimulator ligand [Source:HGNC Symbol;Acc:HGNC:17087]
ENSG00000026950	BTN3A1	butyrophilin subfamily 3 member A1 [Source:HGNC Symbol;Acc:HGNC:1138]
ENSG00000163600	ICOS	inducible T cell costimulator [Source:HGNC Symbol;Acc:HGNC:5351]
ENSG00000188389	PDCD1	programmed cell death 1 [Source:HGNC Symbol;Acc:HGNC:8760]
ENSG00000011028	MRC2	mannose receptor C type 2 [Source:HGNC Symbol;Acc:HGNC:16875]
ENSG00000174125	TLR1	toll like receptor 1 [Source:HGNC Symbol;Acc:HGNC:11847]
ENSG00000137462	TLR2	toll like receptor 2 [Source:HGNC Symbol;Acc:HGNC:11848]
ENSG00000183134	PTGDR2	prostaglandin D2 receptor 2 [Source:HGNC Symbol;Acc:HGNC:4502]
ENSG00000116678	LEPR	leptin receptor [Source:HGNC Symbol;Acc:HGNC:6554]
ENSG00000129744	ART1	ADP-ribosyltransferase 1 [Source:HGNC Symbol;Acc:HGNC:723]
ENSG00000111339	ART4	ADP-ribosyltransferase 4 (Dombrock blood group) [Source:HGNC Symbol;Acc:HGNC:726]
ENSG00000069849	ATP1B3	ATPase Na+/K+ transporting subunit beta 3 [Source:HGNC Symbol;Acc:HGNC:806]
ENSG00000167613	LAIR1	leukocyte associated immunoglobulin like receptor 1 [Source:HGNC Symbol;Acc:HGNC:6477]
ENSG00000127507	ADGRE2	adhesion G protein-coupled receptor E2 [Source:HGNC Symbol;Acc:HGNC:3337]
ENSG00000213809	KLRK1	killer cell lectin like receptor K1 [Source:HGNC Symbol;Acc:HGNC:18788]
ENSG00000162729	IGSF8	immunoglobulin superfamily member 8 [Source:HGNC Symbol;Acc:HGNC:17813]
ENSG00000130303	BST2	bone marrow stromal cell antigen 2 [Source:HGNC Symbol;Acc:HGNC:1119]
ENSG00000077782	FGFR1	fibroblast growth factor receptor 1 [Source:HGNC Symbol;Acc:HGNC:3688]
ENSG00000226979	LTA	lymphotoxin alpha [Source:HGNC Symbol;Acc:HGNC:6709]
ENSG00000227507	LTB	lymphotoxin beta [Source:HGNC Symbol;Acc:HGNC:6711]
ENSG00000169429	CXCL8	C-X-C motif chemokine ligand 8 [Source:HGNC Symbol;Acc:HGNC:6025]
ENSG00000161921	CXCL16	C-X-C motif chemokine ligand 16 [Source:HGNC Symbol;Acc:HGNC:16642]
ENSG00000138755	CXCL9	C-X-C motif chemokine ligand 9 [Source:HGNC Symbol;Acc:HGNC:7098]
